# Supplementary material for: Tissue and regional expression patterns of dicistronic tRNA–mRNA transcripts in grapevine (Vitis vinifera) and their evolutionary co-appearance with vasculature in land plants
Source: Hortic Res. 2021 Jun 1;8:137. doi: 10.1038/s41438-021-00572-5 (PMC8166872; doi:10.1038/s41438-021-00572-5)
Supplement: Supplementary file 10 — Supplementary table S1 [file 41438_2021_572_MOESM10_ESM.xlsx]

## Sheet: Supplemental_Table_S1
Supplementary Table S1: Mapped RNA-seq data for leaf and berry samples to the V. vinifera to the reference genome PN40024.
Samples	Reads leaf samples	Reads berry samples	Merging, sorting and indexing of samples	Vineyard	Reads per vineyard leaf samples	Reads per vineyard berry samples
CG1.1	25743097	25531723		CG1	79352399	73630662
CG1.2	27225555	24411207
CG1.3	26383747	23687732
CG2.1	20726878	23885740		CG2	78384092	75369795
CG2.2	37326602	26059204
CG2.3	20330612	25424851
CG3.1	25863809	24002370		CG3	66286754	62900663
CG3.2	20856760	20203746
CG3.3	19566185	18694547
CG4.1	25342050	20911435		CG4	69661221	69523235
CG4.2	22221312	22605405
CG4.3	22097859	26006395
EV1.1	23056320	20946939		EV1	66187032	68002341
EV1.2	25524736	23149751
EV1.3	17605976	23905651
EV2.1	25353854	16541723		EV2	60076277	54009007
EV2.2	13559924	16291835
EV2.3	21162499	21175449
EV3.1	10817673	20664463		EV3	57632497	65759052
EV3.2	21138475	22523299
EV3.3	25676349	22571290
NG1.1	29778866	20227972		NG1	108814365	61059571
NG1.2	24798843	18273130
NG1.3	54236656	22558469
NG2.1	24638270	19482965		NG2	72024100	57528418
NG2.2	29024880	16554581
NG2.3	18360950	21490872
NG3.1	32656908	18957727		NG3	69753767	60136835
NG3.2	15254356	18703259
NG3.3	21842503	22475849
NG4.1	18310992	23146019		NG4	65089556	71503774
NG4.2	27310080	29280200
NG4.3	19468484	19077555
EE1.1	31012663	18810900		EE1	88188361	56037489
EE1.2	30189945	16909798
EE1.3	26985753	20316791
EE2.1	42939482	19603339		EE2	97607231	61555159
EE2.2	29521962	20177138
EE2.3	25145787	21774682
EE3.1	29216096	22752201		EE3	69208157	64480260
EE3.2	18263688	21445703
EE3.3	21728373	20282356
EE4.1	11557040	19026973		EE4	33915023	54361862
EE4.2	13484751	16911470
EE4.3	8873232	18423419
SG1.1	15484201	21718901		SG1	49870401	59074343
SG1.2	17223812	19702658
SG1.3	17162388	17652784
SG2.1	16276961	18821186		SG2	50753611	62118686
SG2.2	18392528	22273698
SG2.3	16084122	21023802
SG3.1	14614325	16408686		SG3	56385714	57281924
SG3.2	17965039	20178538
SG3.3	23806350	20694700
WR1.1	16338124	21886857		WR1	79394381	67822176
WR1.2	20531631	21246529
WR1.3	42524626	24688790
WR2.1	21867390	21933643		WR2	61070617	72039790
WR2.2	21709202	27810725
WR2.3	17494025	22295422
WR3.1	21713180	23717426		WR3	64182265	67154196
WR3.2	18808425	19326702
WR3.3	23660660	24110068
WR4.1	20540628	21293512		WR4	83079538	69561686
WR4.2	44712982	23626566
WR4.3	17825928	24641608
