# Supplementary material for: Tissue and regional expression patterns of dicistronic tRNA–mRNA transcripts in grapevine (Vitis vinifera) and their evolutionary co-appearance with vasculature in land plants
Source: Hortic Res. 2021 Jun 1;8:137. doi: 10.1038/s41438-021-00572-5 (PMC8166872; doi:10.1038/s41438-021-00572-5)
Supplement: Supplementary file 16 — Supplementary table S7 [file 41438_2021_572_MOESM16_ESM.xlsx]

## Sheet: Supplemental_Table_S7
Identification of dicistronic tRNA-mRNA candidates in land plants using publicly available RNA-seq datasets from the NCBI-SRA repository
Species	Reference genome used for read alignment	SRA Project ID	SRA Accession (million reads)	Tissue	DiRT identifed tRNA-mRNA dicistronic candidate	Interval (Distance in bp between tRNA and PCG)
Oryza sativa ssp. japonica	GCA_000005425.2 Build 4.0	PRJNA403975	SRR6200382(61.9) SRR6200383(69.9) SRR6200376(57.3)	ecotype:Oryza sativa Japonica Group tissue:root no treatment	chr10.trna30-GlyGCC_Os10g0565300	1156
					chr10.trna32-MetCAT_Os10g0563500	150
					chr1.trna28-ThrAGT_Os01g0767000	3709
					chr1.trna58-PheGAA_Os01g0959800	1641
					chr1.trna67-LeuTAG_Os01g0861700	338
					chr1.trna67-LeuTAG_Os01g0861900	173
					chr1.trna82-TyrGTA_Os01g0759800	18
					chr3.trna22-TyrGTA_Os03g0616500	135
					chr4.trna41-HisGTG_Os04g0472700	2453
					chr5.trna45-ValCAC_Os05g0414100	2424
		PRJNA301554	SRR2931067(31.2) SRR2931068(28.9) SRR2931069(34.2)	ecotype:Oryza sativa Japonica Group tissue: leaf no treatment	chr1.trna67-LeuTAG_Os01g0861700	338
		PRJNA350792	SRR4457249(12.6), SRR4457250(18.5), SRR4457251(42.1)	treatment:4 day after heading tissue: leaves	chr3.trna22-TyrGTA_Os03g0616500	135
			SRR4457252(41.2), SRR4457253(31.0), SRR4457254(35.5)	treatment:12 day after heading tissue: leaves	chr10.trna17-IleAAT_Os10g0467600	24
					chr11.trna32-AlaAGC_Os11g0150100	210
					chr1.trna42-LysCTT_Os01g0841200	453
					chr1.trna82-TyrGTA_Os01g0759800	18
		PRJEB8082	ERR748773(123.1), ERR748774(124.1), ERR748775(165.7), ERR748776(159.1), ERR748777(111.6)	ecotype:Oryza sativa Japonica Group tissue: leaf no treatment	chr11.trna32-AlaAGC_Os11g0150100	210
					chr11.trna32-AlaAGC_Os11g0150200	1563
					chr1.trna28-ThrAGT_Os01g0767000	3709
					chr1.trna42-LysCTT_Os01g0841200	453
					chr1.trna57-ArgTCT_Os01g0960400	834
					chr1.trna67-LeuTAG_Os01g0861900	173
					chr1.trna82-TyrGTA_Os01g0759800	18
					chr3.trna12-AlaAGC_Os03g0343300	149
					chr3.trna22-TyrGTA_Os03g0616500	135
					chr3.trna32-GlnCTG_Os03g0769000	502
					chr5.trna45-ValCAC_Os05g0414100	2424
					chr7.trna29-AlaCGC_Os07g0686400	690
					chr7.trna29-AlaCGC_Os07g0686500	2922
Brachypodium distachyon	GCA_000005505.4 Brachypodium_distachyon_v3.0	PRJNA293888	SRR3170524(54.1), SRR3170525(36.6), SRR3170526(42.4)	ecotype: Bd21-3 tissue: leaf no treatment	BRADI_3g27341v3_chr3.tRNA98-LeuCAA	15
		PRJNA371381	SRR5270277(85.9), SRR5270278(101.1), SRR5270279(76.1)	ecotype: Bd21-3 tissue: leaf non-vernalization	BRADI_3g27341v3_chr3.tRNA98-LeuCAA	15
		PRJNA383406	SRR5456708(25.6), SRR5456709(29.9), SRR5456710(28.9)	ecotype: Brachypodium distachyon tissue: root no treatment	BRADI_3g53300v3_chr3.tRNA59-GlnCTG	192
Arabidopsis thaliana	GCA_000001735.2 TAIR10.1	PRJNA271927	SRR1773557(32.0), SRR1773558(31.8), SRR1773559(35.2)	ecotype:col-1 tissue:root no treatment	AT2G18450_chr2.trna84-Undet???	1831
					AT5G22320_tRNA-Gln-CTG-2-2	25
			SRR1773560(31.0) SRR1773561(50.1) SRR1773562(30.8)	ecotype:col-1 tissue:shoot no treatment	AT4G14410_tRNA-Thr-AGT-1-2	56
			SRR1773574(31.0) SRR1773575(26.5) SRR1773576(27.2)	ecotype:Ped tissue:root no treatment	AT2G18450_chr2.trna84-Undet???	1831
		PRJNA241198	SRR1192255(56.0) SRR1192256(61.0) SRR1192257(67.1)	ecotype:col-1 tissue:leaves no treatment	AT3G20362_tRNA-Tyr-GTA-14-1	57
		PRJNA246731	SRR1283943(91.3) SRR1283944(90.9) SRR1283945(168.1)	ecotype:col-1 tissue:leaves no treatment	AT3G20362_tRNA-Tyr-GTA-14-1	57
		PRJNA318918	SRR3403548(31.8) SRR3403549(31.5) SRR3403550(31.1)	ecotype:col-1 tissue:leaves heat 0 hour control	AT3G09600_tRNA-Ser-TGA-4-1	461
			SRR3403551(31.0), SRR3403552(31.5), SRR3403553(31.2)	ecotype:col-1 tissue:leaves heat 4 hour control	AT1G15080_tRNA-Asn-GTT-8-1	12
					AT1G28710_tRNA-Pro-AGG-5-1	124
					AT4G36210_tRNA-Glu-CTC-4-4	121
			SRR3403554(30.6) SRR3403555(33.0) SRR3403556(31.5)	ecotype:col-1 tissue:leaves heat 8 hour control	AT1G28765_tRNA-Pro-TGG-2-20	2
					AT1G54680_tRNA-Ala-TGC-1-5	11
					AT2G07662_tRNA-Asn-GTT-7-1	561
Vitis vinifera	GCA_000003745.2	PRJNA311966	SRR3167554 (44.1) SRR3167555 (44.1) SRR3167556 (38.2)	2013 28 days after verison - wholle berry	tRNA-Gly-TCC-1-6_VIT_13s0064g00200	82
					tRNA-Phe-GAA-1-4_VIT_07s0005g02200	89
					tRNA-Pro-TGG-2-9_VIT_18s0001g09050	133
					tRNA-Val-AAC-1-2_VIT_16s0100g00640	154
			SRR3167560 (43.5) SRR3167561 (37.7) SRR3167562 (80.7)	2013 35 days after verison - whole berry	tRNA-Ser-CGA-1-2_VIT_06s0004g07100	222
			SRR3167566 (63.1) SRR3167567 (75.9) SRR3167568 (67.1)	2014 28 days after verison - whole berry	tRNA-Gly-CCC-1-3_VIT_19s0177g00220	469
					tRNA-Phe-GAA-1-4_VIT_07s0005g02200	89
					tRNA-Pro-TGG-2-9_VIT_18s0001g09050	133
			SRR3167572 (68) SRR3167573 (100.8) SRR3167574 (61.3)	2014 35 days after verison - whole berry	tRNA-Ala-TGC-3-1_VIT_07s0104g01010	98
					tRNA-Ile-AAT-3-1_VIT_04s0023g03700	105
					tRNA-Phe-GAA-1-4_VIT_07s0005g02200	89
					tRNA-Pro-TGG-2-9_VIT_18s0001g09050	133
		PRJNA383160	SRR5453923 (15) SRR5453924 (15.2) SRR5453925 (19.6)	Non-inoculated non-wounded leaves	tRNA-Asn-GTT-4-1_VIT_18s0072g00300	223
			SRR5453929 (17) SRR5453930 (20.2) SRR5453931 (18.8)	Non-inoculated non-wounded leaves	tRNA-Gly-TCC-1-6_VIT_13s0064g00200	82
		PRJNA342391	SRR4212894 (36.3) SRR4212895 (47.3) SRR4212896 (44.2)	low nitrate 0 hpt -root tips	tRNA-Arg-CCG-3-1_VIT_04s0008g05550	171
					tRNA-Pro-TGG-2-9_VIT_18s0001g09050	133
		PRJNA260535	SRR1748366 (34.3) SRR1748367 (34.5) SRR1748368 (36.8)	Sauvigon Banc berry skins at 24 hr brix	tRNA-Pro-TGG-2-9_VIT_18s0001g09050	133
			SRR1748369 (35.1) SRR1748370 (38) SRR1748371 (30.3)	Sauvigon Banc berry skins at 24 hr brix	tRNA-His-GTG-8-1_VIT_17s0000g06990	13
					tRNA-Pro-TGG-2-9_VIT_18s0001g09050	133
			SRR1748339 (31.4) SRR1748340 (33.7) SRR1748341 (35)	Sauvigon Banc berry skins at 22 hr brix	tRNA-Pro-TGG-2-9_VIT_18s0001g09050	133
			SRR1748342 (27.9) SRR1748343 (34.4) SRR1748344 (29.3)	Sauvigon Banc berry skins at 24 hr brix	tRNA-Pro-TGG-2-9_VIT_18s0001g09050	133
			SRR1748345 (31) SRR1748346 (36.9) SRR1748347 (34.5)	Sauvigon Banc berry skins at 26 hr brix	tRNA-Phe-GAA-1-4_VIT_07s0005g02200	89
					tRNA-Pro-TGG-2-9_VIT_18s0001g09050	133
		PRJNA307079	SRR3056884 (24.5) SRR3056885 (24.9) SRR3056886 (24.8)	Vitis vinifera cv Prieto Picudo flower bud	tRNA-Gln-CTG-4-1_VIT_02s0025g01690	64
			SRR3056887 (23.9); SRR3056888 (24.5); SRR3056889 (21)	Vitis vinifera cv Prieto Picudo flower bud	tRNA-Asp-GTC-1-10_VIT_17s0000g03980	179
					tRNA-Pro-CGG-2-2_VIT_14s0060g01370	129
					tRNA-Thr-AGT-2-1_VIT_05s0077g01490	562
		PRJNA386484	SRR5534893 (50.2) SRR5534894 (31.9) SRR5534895 (33.4)	Vitis vinifera (cv. Sauvignon blanc) berry, light treatment - control	tRNA-Pro-TGG-2-9_VIT_18s0001g09050	133
			SRR5534899 (49.5); SRR5534900 (76.8); SRR5534901 (32.2)	Vitis vinifera (cv. Sauvignon blanc) berry, light treatment - control	tRNA-Gly-TCC-1-6_VIT_13s0064g00200	82
					tRNA-Ile-AAT-3-1_VIT_04s0023g03700	105
					tRNA-Pro-TGG-2-9_VIT_18s0001g09050	133
					tRNA-Thr-AGT-1-4_VIT_00s0322g00020	82
			SRR5534905 (33.2) SRR5534906 (30.2) SRR5534907 (34.4)	Vitis vinifera (cv. Sauvignon blanc) berry, light treatment - control	tRNA-Pro-TGG-2-9_VIT_18s0001g09050	133
					tRNA-Gln-CTG-4-1_VIT_02s0025g01690	64
		PRJNA433817	SRR6706481 (26) SRR6706482 (25) SRR6706484 (27.9)	Vitis vinifera (cv. Pinot Noir) leaf, treatment - control	tRNA-Asn-GTT-2-2_VIT_18s0001g12620	-700
		PRJNA268857	SRX807992 (35) SRX807991 (32) SRX807990 (24)	Vitis vinifera (cv. Pinot Noir) berry skins	tRNA-Ala-TGC-3-1_VIT_07s0104g01010	98
					tRNA-Phe-GAA-1-4_VIT_07s0005g02200	89
					tRNA-Pro-TGG-2-9_VIT_18s0001g09050	133
Azolla Filiculoides	Azolla_asm_v1.1	PRJNA430527	SRR6480278 (45) SRR6480271 (48) SRR6480274 (39)	Azolla Filiculoides whole plant	Azfi_s0030-5TrpCCA_Azfi_s0030.g024311	99
			SRR6480273 (44) SRR6480279 (46) SRR6480280 (50)	Azolla Filiculoides whole plant	Azfi_s0030-5TrpCCA_Azfi_s0030.g024311	99
		PRJNA264391	SRR1618558 (31) SRR1618556 (30) SRR1618551 (32)	Root tip sample of Azolla filiculoides mock treated	Azfi_s0030-5TrpCCA_Azfi_s0030.g024311	99
					Azfi_s0804-1ArgACG_Azfi_s0804.g087566	251
Salvinia cucullata	Salvinia_asm_v1.2	PRJNA430459	SRR6478600 (52) SRR6478601 (40) SRR6478602 (43)	Salvinia cucullata floating leaves	Sacu_v1.1_s0003-33LeuCAG_Sacu_v1.1_s0003.g002002	174
			SRR6478597 (36) SRR6478598 (39) SRR6478599 (49)	Salvinia cucullata submerged leaves	Sacu_v1.1_s0126-1LeuCAG_Sacu_v1.1_s0126.g021733	1893
Selaginella moellendorfii	GCA_000143415.2 v1.0	PRJEB29012	ERR2820935 (33) ERR2820936 (31) ERR2820937 (34)	vascular leaf	intergenic_GL377628.tRNA-LeuCAA_SELMODRAFT_234607	2965
					intergenic_GL377614.tRNA TyrGUA_SELMODRAFT_421094	290
					intergenic_GL377569.tRNA-ArgUCU_SELMODRAFT_270401	10
					intergenic_GL377576.tRNA-PheGAA_SELMODRAFT_91152	112
					intergenic_GL377573.tRNA-TyrGUA_SELMODRAFT_67761	140
		PRJNA271595	SRR1740446 (36) SRR1740447 (25) SRR1740448 (38)	meristematic zone (MZ1-3)	intergenic_GL377565.tRNA12-ArgACG_SELMODRAFT_75620	1035
					intergenic_GL377565.tRNA18-AsnGTT_SELMODRAFT_27860	87
					intergenic_GL377565.tRNA21-ValTAC_SELMODRAFT_74962	186
					intergenic_GL377565.tRNA29-UndetNNN_SELMODRAFT_229902	405
					intergenic_GL377565.tRNA30-PheGAA_SELMODRAFT_229902	148
					intergenic_GL377569.tRNA33-CysGCA_SELMODRAFT_81276	85
					intergenic_GL377569.tRNA36-ArgTCT_SELMODRAFT_270401	1
					intergenic_GL377573.tRNA7-ValGAC_SELMODRAFT_230997	136
					intergenic_GL377577.tRNA14-AsnGTT_SELMODRAFT_17712	87
					intergenic_GL377577.tRNA17-ValTAC_SELMODRAFT_91634	189
					intergenic_GL377589.tRNA20-ValAAC_SELMODRAFT_101399	166
					intergenic_GL377594.tRNA9-UndetNNN_SELMODRAFT_416139	66
					intergenic_GL377604.tRNA4-IleGAT_SELMODRAFT_109750	2251
					intergenic_GL377604.tRNA4-IleGAT_SELMODRAFT_2593	823
					intergenic_GL377620.tRNA1-AlaTGC_SELMODRAFT_17395	55
					intergenic_GL377628.tRNA8-LeuCAA_SELMODRAFT_234607	2964
					intergenic_GL377629.tRNA3-ArgTCG_SELMODRAFT_424034	45
					intergenic_GL377634.tRNA12-ValAAC_SELMODRAFT_122627	164
					intergenic_GL377639.tRNA1-IleGAT_SELMODRAFT_124091	2224
					intergenic_GL377645.tRNA3-HisGTG_SELMODRAFT_47431	109
					intergenic_GL377677.tRNA5-ProCGG_SELMODRAFT_269716	204
					intergenic_GL377677.tRNA6-ProAGG_SELMODRAFT_269716	55
					intergenic_GL377714.tRNA5-GluTTC_SELMODRAFT_26806	261
			SRR1740449 (29) SRR1740450 (21) SRR1740451 (28)	root tips (EDZ1-3)	intergenic_GL377565.tRNA12-ArgACG_SELMODRAFT_75620	1035
					intergenic_GL377565.tRNA21-ValTAC_SELMODRAFT_74962	186
					intergenic_GL377569.tRNA10-GluTTC_SELMODRAFT_37056	269
					intergenic_GL377569.tRNA33-CysGCA_SELMODRAFT_81276	85
					intergenic_GL377569.tRNA36-ArgTCT_SELMODRAFT_270401	1
					intergenic_GL377569.tRNA9-GluCTC_SELMODRAFT_142417	1746
					intergenic_GL377576.tRNA7-AlaAGC_SELMODRAFT_64580	627
					intergenic_GL377577.tRNA17-ValTAC_SELMODRAFT_91634	189
					intergenic_GL377581.tRNA7-MetCAT_SELMODRAFT_17425	599
					intergenic_GL377589.tRNA20-ValAAC_SELMODRAFT_101399	166
					intergenic_GL377595.tRNA3-LeuTAA_SELMODRAFT_267974	46
					intergenic_GL377596.tRNA3-HisGTG_SELMODRAFT_105461	320
					intergenic_GL377607.tRNA2-ArgTCT_SELMODRAFT_59774	123
					intergenic_GL377620.tRNA1-AlaTGC_SELMODRAFT_17395	55
					intergenic_GL377622.tRNA9-ArgACG_SELMODRAFT_422651	71
					intergenic_GL377626.tRNA10-LysTTT_SELMODRAFT_156406	399
					intergenic_GL377632.tRNA3-ArgTCT_SELMODRAFT_49753	123
					intergenic_GL377634.tRNA12-ValAAC_SELMODRAFT_122627	164
					intergenic_GL377675.tRNA1-PheGAA_SELMODRAFT_132031	111
					intergenic_GL377677.tRNA5-ProCGG_SELMODRAFT_269716	204
					intergenic_GL377677.tRNA6-ProAGG_SELMODRAFT_269716	55
					intergenic_GL377692.tRNA3-GluCTC_SELMODRAFT_162121	1747
					intergenic_GL377714.tRNA5-GluTTC_SELMODRAFT_26806	261
Physcomitrella patens	GCA_000002425.2 Phypa V3	PRJNA417704	SRR6279743 (31) SRR6279744 (54) SRR6279745 (29) SRR6279746 (39)	ecotype: tissue: protonema no treatment
		PRJNA397394	SRR5905095 16), SRR5905096 (18) SRR5905104 (16)	ecotype: tissue: Protonema no treatment
		PRJNA294412	SRR2225590 (31) SRR2225591 (39) SRR2225592 (31) SRR2225593 (33)	ecotype: tissue: protonema no treatment
		PRJNA259146	SRR1588451 (33) SRR1588458 (48) SRR1588464 (32)	Physcomitrella patens
		PRJNA259147	SRR1588577 (30) SRR1588587 (34) SRR1588592 (32)	Physcomitrella patens
Marchantia polymorpha	GCA_003032435.1 Marchanta_polymorpha_v1	PRJDB4420	DRX045359 (14) DRX045358 (14) DRX045357 (19)	archegoniophore
			DRX045356 (15) DRX045355 (17) DRX045354 (14)	antheridiophore
			DRX045353 (16) DRX045352 (15) DRX045351 (18)	antheridiophore
		PRJNA433456	SRX3661970 (38) SRX3661969 (39) SRX3661968 (36)	vegetative thallus
